# Supplementary material for: European polygenic risk score for prediction of breast cancer shows similar performance in Asian women
Source: Nat Commun. 2020 Jul 31;11:3833. doi: 10.1038/s41467-020-17680-w (PMC7395776; doi:10.1038/s41467-020-17680-w)
Supplement: Supplementary file 4 — Supplementary Data 1 [file 41467_2020_17680_MOESM4_ESM.xlsx]

## Sheet: Supp. Dataset 1
Supplementary Dataset 1. SNPs and odd ratios (Ors) for 313 SNPs used in the construction of overall breast cancer and subtype-Specific PRSs.
SNP	Chr.	Position1	Allele2	Caucasian EAF3	EAF4	Caucausian OR5	OR hybrid ER-positive5	OR hybrid ER-negative5	BCAC Caucasian OR (95% CI)6	Chinese OR (95% CI)7	Malay OR (95% CI)7	Indian OR (95% CI)7	PRS287	PRS229
rs707475	1	7917076	G/A	0.3899	0.215563	0.959925	0.959925	0.959925	0.96 (0.94 -0.98)	1.03 (0.97-1.11)	1.24 (1.09-1.42)	0.91 (0.77-1.08)	YES	YES
rs616488	1	10566215	A/G	0.329	0.326652	0.943084	0.960117	0.895028	0.94 (0.92 -0.96)	0.92 (0.87-0.98)	0.97 (0.86-1.10)	0.85 (0.72-1.02)	YES	YES
rs2992756	1	18807339	T/C	0.5145	0.786183	0.945161	0.937161	0.975505	0.94 (0.92 -0.95)	1.00 (0.93-1.09)	1.02 (0.88-1.19)	1.05 (0.91-1.21)	YES	YES
rs4233486	1	41380440	C/T	0.6438	0.633357	1.04352	1.04352	1.04352	1.04 (1.01 -1.05)	1.02 (0.96-1.08)	1.08 (0.95-1.22)	1.07 (0.92-1.25)	YES	YES
rs114282204	1	41389220	T/C	0.0169	0.009626	1.16766	1.16766	1.16766	1.09 (1.01 -1.16)	1.68 (0.93-3.01)	0.84 (0.60-1.16)	0.89 (0.46-1.76)	YES
rs144105764	1	46670206	TC/T	0.2973	0.024374	1.04571	1.06131	1.02183	1.02 (1.00 -1.04)	1.03 (0.81-1.33)	0.88 (0.63-1.24)	0.80 (0.59-1.08)	YES	YES
rs56168262	1	51467096	CT/C	0.480027	0.342965	1.03811	1.03811	1.03811	1.04 (1.02 -1.06)	1.02 (0.95-1.09)	1.11 (0.98-1.25)	1.08 (0.92-1.26)
rs17426269	1	88156923	G/A	0.1487	0.0239744	1.05064	1.05971	1.01847	1.04 (1.02 -1.07)	1.01 (0.45-2.27)	1.09 (0.75-1.57)	0.86 (0.69-1.06)	YES	YES
rs2151842	1	88428199	C/A	0.2477	0.126532	0.962039	0.962039	0.962039	0.96 (0.94 -0.98)	0.98 (0.89-1.07)	1.06 (0.88-1.27)	1.06 (0.90-1.25)	YES	YES
rs612683	1	100880328	A/T	0.4097	0.520578	1.038	1.038	1.038	1.02 (1.00 -1.03)	0.98 (0.93-1.04)	1.00 (0.89-1.12)	0.98 (0.84-1.13)	YES
rs56097627	1	110198129	CAAA/C	0.775478	0.912329	1.04687	1.04687	1.04687	1.01 (0.99 -1.04)	0.91 (0.79-1.05)	0.99 (0.81-1.21)	1.05 (0.87-1.27)
rs7513707	1	114445880	G/A	0.1664	0.515993	1.06407	1.06407	1.06407	1.03 (1.01 -1.06)	1.03 (0.97-1.09)	1.01 (0.90-1.13)	1.03 (0.84-1.27)	YES	YES
rs12406858	1	118141492	A/C	0.2657	0.428923	1.04624	1.04624	1.04624	1.03 (1.01 -1.05)	0.96 (0.91-1.02)	1.04 (0.93-1.17)	1.05 (0.90-1.22)	YES	YES
rs637868	1	120257110	T/C	0.5309	0.892451	1.03925	1.04394	1.02286	1.03 (1.01 -1.05)	1.03 (0.92-1.15)	1.06 (0.89-1.27)	1.10 (0.94-1.29)	YES	YES
rs11249433	1	121280613	A/G	0.4053	0.0455514	1.0921	1.11093	1.02112	1.11 (1.09 -1.13)	1.31 (1.11-1.56)	1.07 (0.84-1.37)	1.37 (1.12-1.69)	YES	YES
rs111458676	1	121287994	A/G	0.106	0.19794	0.934915	0.921825	0.988665	0.91 (0.88 -0.94)	0.97 (0.90-1.05)	1.02 (0.90-1.16)	0.85 (0.72-0.99)	YES	YES
rs72127681	1	145604302	C/CT	0.3515	0.197794	0.960886	0.954183	0.987479	0.96 (0.94 -0.98)	0.98 (0.91-1.05)	1.01 (0.86-1.19)	0.99 (0.83-1.18)	YES	YES
rs11205303	1	149906413	T/C	0.4017	0.317328	1.05633	1.05633	1.05633	1.04 (1.02 -1.06)	1.07 (1.01-1.13)	0.95 (0.84-1.09)	0.99 (0.85-1.16)	YES	YES
rs12091730	1	155556971	G/A	0.2302	0.593289	1.05117	1.05117	1.05117	1.04 (1.02 -1.06)	0.99 (0.93-1.05)	1.00 (0.89-1.13)	0.96 (0.81-1.13)	YES	YES
rs139315904	1	168171052	CA/C	0.109659	0.00597796	0.93426	0.93426	0.93426	0.95 (0.93 -0.98)	0.37 (0.06-2.12)	NA	0.67 (0.42-1.08)
rs11463354	1	172328767	T/TA	0.330483	0.162898	0.957433	0.957433	0.957433	0.97 (0.95 -0.99)	0.98 (0.90-1.06)	1.01 (0.86-1.19)	0.91 (0.76-1.09)
rs35383942	1	201437832	C/T	0.0559	0.000799148	1.09604	1.09604	1.09604	1.12 (1.08 -1.16)	1.00 (0.99-1.01)	1.63 (0.27-9.90)	0.62 (0.17-2.31)	YES
rs6686987	1	202184600	C/T	0.3992	0.255727	0.993521	1.01339	0.921088	1.00 (0.98 -1.02)	0.99 (0.93-1.05)	0.96 (0.85-1.08)	0.88 (0.74-1.05)	YES	YES
rs7514172	1	203770448	T/A	0.2715	0.343314	1.05106	1.05106	1.05106	1.05 (1.03 -1.07)	1.04 (0.98-1.10)	0.96 (0.85-1.09)	1.02 (0.87-1.20)	YES	YES
rs11268668	1	204502514	T/TTCTGAAACAGGG	0.80276	0.988406	0.96841	0.997603	0.874153	0.97 (0.95 -0.99)	0.75 (0.41-1.37)	0.83 (0.54-1.29)	0.85 (0.57-1.24)
rs2785646	1	208076291	G/A	0.3337	0.0399953	0.964062	0.964062	0.964062	0.96 (0.94 -0.98)	0.77 (0.65-0.92)	0.93 (0.66-1.31)	0.85 (0.66-1.09)	YES	YES
rs2576261	1	217053815	T/G	0.328	0.17821	1.04258	1.04258	1.04258	1.02 (1.00 -1.04)	1.06 (0.98-1.15)	0.93 (0.79-1.09)	1.01 (0.85-1.21)	YES	YES
rs11117758	1	217220574	G/A	0.2107	0.0730419	0.956954	0.955137	1.0029	0.94 (0.92 -0.96)	0.99 (0.86-1.14)	1.20 (0.92-1.55)	0.93 (0.78-1.11)	YES	YES
rs11118563	1	220671050	C/T	0.2415	0.279236	1.04269	1.04269	1.04269	1.03 (1.01 -1.05)	1.07 (1.01-1.14)	1.03 (0.89-1.19)	1.06 (0.87-1.29)	YES	YES
rs72755295	1	242034263	A/G	0.0305	0.00206447	1.1535	1.1535	1.1535	1.14 (1.09 -1.20)	1.00 (0.99-1.01)	0.99 (0.96-1.02)	1.42 (0.76-2.65)	YES	YES
rs78425380	2	10138983	T/C	0.116	0.0122358	1.06216	1.06216	1.06216	1.06 (1.03 -1.09)	1.48 (0.58-3.75)	0.63 (0.34-1.15)	0.94 (0.69-1.28)	YES
rs6743383	2	19315675	T/A	0.5599	0.570258	0.967442	0.97736	0.944594	0.95 (0.94 -0.97)	0.95 (0.90-1.00)	0.98 (0.87-1.10)	0.93 (0.80-1.08)	YES
rs6725517	2	25129473	A/G	0.4082	0.402979	0.958199	0.958199	0.958199	0.95 (0.94 -0.97)	0.98 (0.92-1.03)	0.97 (0.87-1.09)	1.21 (1.04-1.41)	YES	YES
rs12472404	2	29179452	G/C	0.2287	0.713239	0.993422	1.02092	0.904295	1.01 (0.99 -1.03)	0.97 (0.91-1.04)	1.03 (0.91-1.17)	1.00 (0.85-1.18)	YES	YES
rs4322799	2	29615233	T/C	0.2622	0.0534731	0.958199	0.958199	0.958199	0.96 (0.94 -0.98)	1.23 (0.98-1.55)	1.00 (0.78-1.28)	0.94 (0.79-1.12)	YES
rs11406722	2	39699510	C/CT	0.46586	0.808129	0.960597	0.960597	0.960597	0.97 (0.95 -0.99)	1.00 (0.91-1.10)	0.98 (0.83-1.16)	1.06 (0.89-1.26)
rs6756513	2	70172587	G/A	0.2787	0.285534	0.959637	0.959637	0.959637	0.96 (0.94 -0.98)	0.97 (0.91-1.04)	0.99 (0.87-1.13)	0.81 (0.69-0.95)	YES
rs1036759	2	88358825	G/C	0.3081	0.28242	1.04844	1.04844	1.04844	1.02 (1.00 -1.04)	1.04 (0.98-1.11)	0.92 (0.80-1.04)	0.95 (0.80-1.13)	YES
rs6746250	2	121058254	A/G	0.7047	0.459701	0.967152	0.977067	0.934074	0.95 (0.94 -0.97)	0.98 (0.93-1.04)	1.09 (0.97-1.22)	0.83 (0.71-0.97)	YES	YES
rs17625845	2	121089731	T/C	0.194298	0.0745332	0.958199	0.971416	0.902398	0.95 (0.93 -0.97)	1.07 (0.95-1.21)	1.16 (0.91-1.47)	0.82 (0.62-1.08)
rs10164550	2	121159205	G/A	0.3527	0.178476	0.956954	0.956954	0.956954	0.94 (0.92 -0.96)	1.02 (0.95-1.11)	0.86 (0.74-1.02)	0.94 (0.80-1.10)	YES	YES
rs10179592	2	121246568	T/C	0.897	0.733418	1.10429	1.10429	1.10429	1.10 (1.07 -1.13)	1.09 (1.03-1.17)	0.97 (0.86-1.10)	1.06 (0.90-1.25)	YES	YES
rs17726078	2	172974566	C/G	0.4743	0.227357	0.953801	0.940729	0.993919	0.95 (0.93 -0.97)	1.00 (0.94-1.07)	0.98 (0.85-1.13)	0.85 (0.73-1.00)	YES	YES
rs1550622	2	174212910	A/G	0.845	0.978756	1.06109	1.06407	1.01765	1.05 (1.02 -1.07)	2.40 (1.32-4.35)	1.18 (0.84-1.67)	1.11 (0.87-1.43)	YES	YES
rs2356656	2	192381934	C/T	0.8588	0.933071	1.0321	1.01816	1.1065	1.02 (0.99 -1.04)	0.98 (0.88-1.09)	0.97 (0.76-1.23)	0.90 (0.64-1.27)	YES	YES
rs10197246	2	202204741	T/C	0.721	0.748202	0.951991	0.951991	0.951991	0.94 (0.92 -0.96)	0.89 (0.84-0.95)	0.97 (0.85-1.10)	0.83 (0.67-1.03)	YES	YES
rs4442975	2	217920769	G/T	0.5001	0.829715	0.876516	0.857958	0.942801	0.88 (0.87 -0.90)	0.90 (0.83-0.98)	0.85 (0.73-0.99)	0.92 (0.80-1.07)	YES	YES
2:217955896:GA:G	2	217955896	GA/G	0.0382	0.00304029	0.817422	0.789623	0.945728	0.79 (0.75 -0.83)	NA	0.99 (0.96-1.02)	1.01 (0.56-1.82)	YES
rs11693806	2	218292158	C/G	0.7309	0.336382	0.927094	0.927094	0.927094	0.94 (0.92 -0.96)	0.91 (0.85-0.96)	0.94 (0.82-1.06)	0.97 (0.83-1.13)	YES	YES
rs3791977	2	218714845	G/A	0.3917	0.256793	0.957816	0.954755	0.981768	0.98 (0.96 -0.99)	0.99 (0.93-1.06)	0.99 (0.87-1.13)	1.00 (0.85-1.18)	YES
rs4676356	2	241388857	C/A	0.9772	0.999068	0.884087	0.884087	0.884087	0.93 (0.88 -0.99)	0.44 (0.04-5.15)	0.61 (0.14-2.77)	1.48 (0.39-5.61)	YES
rs6762558	3	4742251	A/G	0.3802	0.0947656	1.06354	1.06354	1.06354	1.05 (1.03 -1.07)	1.01 (0.92-1.11)	1.09 (0.91-1.31)	1.27 (0.96-1.68)	YES	YES
rs552647	3	27353716	C/A	0.5259	0.297949	1.07767	1.08567	1.03149	1.10 (1.08 -1.12)	1.08 (1.01-1.15)	1.01 (0.90-1.13)	0.98 (0.84-1.13)	YES	YES
c3_pos27363668	3	27388664	C/G	0.2735	0.17175	1.05148	1.05148	1.05148	1.10 (1.08 -1.12)	1.06 (0.98-1.15)	1.06 (0.93-1.21)	1.02 (0.87-1.20)	YES	YES
rs112476261	3	29294845	C/T	0.0162599	0.000411028	0.879765	0.88506	0.741708	0.92 (0.85 -0.99)	NA	NA	NA
rs17838698	3	30684907	C/T	0.2975	0.64065	1.06099	1.06791	1.01715	1.05 (1.03 -1.07)	1.05 (0.99-1.12)	1.07 (0.95-1.21)	1.03 (0.89-1.19)	YES	YES
rs56387622	3	46888198	T/C	0.1032	0.159327	0.922563	0.922563	0.922563	0.90 (0.87 -0.93)	0.93 (0.85-1.01)	0.93 (0.80-1.07)	0.94 (0.79-1.13)	YES	YES
3:49709912:C:CT	3	49709912	C/CT	0.287282	0.0729466	0.963965	0.965123	0.930438	0.97 (0.95 -0.99)	0.93 (0.81-1.07)	1.13 (0.89-1.45)	1.07 (0.88-1.30)
rs138866686	3	55970777	A/AT	0.0305	0.000845631	0.887364	0.887364	0.887364	0.92 (0.87 -0.97)	NA	0.56 (0.06-5.32)	0.87 (0.27-2.81)	YES
rs2886671	3	59373745	C/T	0.4294	0.655709	0.961366	0.961366	0.961366	0.95 (0.93 -0.97)	0.97 (0.91-1.03)	1.05 (0.93-1.19)	0.88 (0.76-1.01)	YES	YES
rs147250346	3	63887449	T/TTG	0.1297	0.128196	1.06695	1.06695	1.06695	1.05 (1.02 -1.08)	1.04 (0.96-1.12)	1.09 (0.89-1.33)	1.01 (0.81-1.27)	YES	YES
rs9825432	3	71620370	T/G	0.6382	0.0858561	0.963291	0.963291	0.963291	0.97 (0.95 -0.98)	1.00 (0.84-1.20)	0.97 (0.79-1.20)	0.89 (0.76-1.04)	YES	YES
rs13066793	3	87037543	A/G	0.0921	0.0159002	0.930252	0.930252	0.930252	0.94 (0.91 -0.97)	0.67 (0.36-1.25)	1.01 (0.68-1.50)	0.90 (0.65-1.26)
rs639355	3	99403877	G/A	0.4852	0.47189	0.963098	0.963098	0.963098	0.96 (0.95 -0.98)	0.95 (0.90-1.01)	0.96 (0.85-1.08)	1.04 (0.89-1.21)	YES	YES
rs34207738	3	141112859	CTT/C	0.4149	0.0720472	1.05665	1.05665	1.05665	1.05 (1.03 -1.07)	1.00 (0.88-1.13)	1.26 (0.98-1.61)	0.97 (0.80-1.17)	YES	YES
rs58058861	3	172285237	G/A	0.2131	0.310415	1.0431	1.05138	0.986788	1.06 (1.04 -1.08)	1.05 (0.99-1.12)	0.99 (0.87-1.13)	1.06 (0.90-1.25)	YES	YES
rs9882792	3	189774456	C/T	0.2235	0.096396	0.953324	0.953324	0.953324	0.96 (0.94 -0.98)	1.02 (0.92-1.12)	0.92 (0.72-1.17)	0.94 (0.77-1.14)	YES	YES
rs10012017	4	38784633	G/T	0.2493	0.430662	1.05012	1.05012	1.05012	1.05 (1.03 -1.07)	1.08 (1.02-1.14)	1.00 (0.89-1.11)	1.04 (0.89-1.20)	YES	YES
4:84370124:TAA:TA	4	84370124	TAA/TA	0.5324	0.699917	0.95466	0.95466	0.95466	0.96 (0.94 -0.98)	0.99 (0.93-1.05)	0.87 (0.76-1.00)	1.00 (0.86-1.17)	YES	YES
rs17014016	4	89240476	G/A	0.4395	0.0447116	1.03583	1.03583	1.03583	1.04 (1.02 -1.06)	1.08 (0.77-1.52)	1.08 (0.81-1.42)	1.04 (0.88-1.24)	YES	YES
rs147404208	4	92594859	TTCTTTC/T	0.4445	0.561291	0.960117	0.960117	0.960117	0.97 (0.95 -0.99)	0.97 (0.91-1.02)	1.04 (0.92-1.17)	1.06 (0.90-1.24)	YES	YES
rs62331150	4	106069013	G/T	0.2289	0.569126	1.04823	1.0612	1.00975	1.03 (1.01 -1.05)	1.00 (0.95-1.06)	1.03 (0.91-1.16)	1.14 (0.97-1.34)	YES	YES
rs147399132	4	126752992	A/AAT	0.5167	0.35314	0.963002	0.963002	0.963002	0.97 (0.95 -0.99)	0.98 (0.92-1.04)	0.88 (0.77-1.00)	0.96 (0.82-1.12)	YES
rs56039025	4	143467195	C/T	0.1115	0.0569289	0.944689	0.944689	0.944689	0.97 (0.94 -1.00)	1.14 (0.97-1.34)	0.92 (0.77-1.11)	0.88 (0.70-1.10)	YES	YES
rs138786872	4	151218296	CATATTT/C	0.6533	0.249619	1.03956	1.03956	1.03956	1.03 (1.01 -1.05)	0.98 (0.92-1.05)	1.02 (0.88-1.17)	1.09 (0.94-1.26)	YES	YES
rs28436676	4	175842495	G/A	0.1161	0.272176	0.914114	0.890297	1.0201	0.90 (0.88 -0.93)	0.97 (0.91-1.03)	0.92 (0.81-1.05)	1.00 (0.84-1.19)	YES	YES
rs62334414	4	175847436	C/A	0.3433	0.055341	1.03541	1.05517	0.990149	1.05 (1.03 -1.06)	1.01 (0.80-1.27)	1.27 (0.99-1.62)	0.93 (0.78-1.09)	YES	YES
rs13147907	4	187503758	A/T	0.4471	0.40433	1.03634	1.03634	1.03634	1.02 (1.01 -1.04)	0.98 (0.92-1.03)	0.99 (0.89-1.12)	0.95 (0.81-1.11)	YES	YES
rs116095464	5	345109	T/C	0.0544	0.0132005	1.08763	1.08763	1.08763	1.06 (1.02 -1.10)	0.79 (0.47-1.35)	1.25 (0.82-1.90)	1.03 (0.76-1.41)	YES	YES
rs10069690	5	1279790	C/T	0.2592	0.190663	1.06364	1.03303	1.16207	1.05 (1.03 -1.07)	1.09 (1.01-1.17)	1.08 (0.94-1.25)	1.00 (0.85-1.17)	YES	YES
rs3215401	5	1296255	A/AG	0.3072	0.424148	0.94658	0.959157	0.899784	0.93 (0.91 -0.95)	0.95 (0.90-1.00)	0.95 (0.85-1.06)	1.01 (0.88-1.17)	YES	YES
rs62329727	5	1353077	T/C	0.0121	6.66e-05	1.16789	1.16789	1.16789	1.17 (1.08 -1.26)	1.01 (1.01-1.01)	0.99 (0.96-1.02)	NA	YES
rs4866496	5	2777029	G/A	0.4139	0.733181	1.03987	1.03987	1.03987	1.04 (1.02 -1.05)	1.01 (0.94-1.08)	1.16 (1.01-1.32)	0.98 (0.85-1.14)	YES	YES
rs17611291	5	16231194	G/C	0.5594	0.198721	0.958295	0.958295	0.958295	0.96 (0.94 -0.98)	1.01 (0.94-1.09)	1.08 (0.93-1.25)	0.92 (0.79-1.06)	YES	YES
rs35130031	5	32579616	TCA/T	0.4844	0.138116	1.03697	1.03697	1.03697	1.02 (1.00 -1.04)	1.06 (0.97-1.16)	1.02 (0.86-1.21)	0.95 (0.81-1.12)	YES	YES
rs58166936	5	44508264	G/GT	0.1265	0.0197009	0.888963	0.888963	0.888963	0.89 (0.86 -0.91)	0.94 (0.50-1.75)	0.83 (0.51-1.35)	0.79 (0.60-1.03)	YES
rs187108781	5	44619502	A/G	0.1549	0.00506	0.895745	0.895745	0.895745	0.92 (0.89 -0.94)	1.40 (0.23-8.47)	0.82 (0.39-1.72)	1.45 (0.96-2.21)	YES
rs4613718	5	44649944	C/T	0.601	0.596564	1.05043	1.0739	0.974238	1.05 (1.03 -1.07)	1.08 (1.02-1.14)	1.06 (0.94-1.19)	1.04 (0.89-1.22)	YES	YES
rs10941679	5	44706498	A/G	0.2481	0.500733	1.05096	1.06695	0.974725	1.15 (1.12 -1.17)	1.06 (1.00-1.12)	1.12 (1.00-1.26)	1.03 (0.89-1.20)	YES	YES
rs17343002	5	44853593	G/C	0.3081	0.051212	0.966958	0.978045	0.925149	0.95 (0.94 -0.97)	0.74 (0.63-0.87)	1.00 (0.79-1.27)	0.95 (0.75-1.21)	YES	YES
rs199562199	5	52679539	C/CA	0.0998	0.17478	1.05876	1.05876	1.05876	1.05 (1.02 -1.09)	0.98 (0.91-1.06)	1.08 (0.93-1.26)	0.87 (0.70-1.10)	YES	YES
rs113803968	5	55662540	C/CT	0.3631	0.372036	0.955233	0.955233	0.955233	0.96 (0.94 -0.97)	1.04 (0.98-1.10)	0.99 (0.87-1.13)	0.88 (0.76-1.03)	YES	YES
rs889310	5	55965167	C/T	0.5576	0.578316	1.04019	1.04019	1.04019	1.04 (1.02 -1.06)	1.03 (0.98-1.09)	1.09 (0.97-1.23)	1.02 (0.87-1.20)	YES	YES
rs16886165	5	56023083	T/G	0.1583	0.379995	1.14637	1.17492	1.07101	1.17 (1.14 -1.20)	1.08 (1.02-1.14)	0.99 (0.88-1.10)	1.08 (0.93-1.27)	YES	YES
rs76250845	5	56042972	C/T	0.0521	0.101533	1.09035	1.11427	1.00582	1.19 (1.15 -1.24)	1.21 (1.11-1.32)	1.13 (0.94-1.36)	1.38 (0.93-2.04)	YES	YES
rs11949391	5	56045081	T/C	0.1655	0.0613346	0.945161	0.937724	0.98334	0.90 (0.88 -0.93)	0.86 (0.76-0.99)	0.84 (0.64-1.11)	0.92 (0.75-1.14)	YES	YES
rs113778879	5	58241712	C/T	0.575	0.672945	0.957528	0.957528	0.957528	0.98 (0.96 -0.99)	1.02 (0.96-1.09)	1.00 (0.89-1.13)	0.98 (0.84-1.14)	YES
rs3010266	5	71965007	G/A	0.2572	0.165276	0.959829	0.959829	0.959829	0.97 (0.95 -0.99)	1.06 (0.98-1.15)	1.09 (0.93-1.26)	1.03 (0.88-1.22)	YES	YES
rs157557	5	73234583	T/C	0.3213	0.413042	0.964351	0.9518	0.989951	0.97 (0.95 -0.99)	1.00 (0.94-1.06)	0.97 (0.86-1.10)	0.95 (0.81-1.11)	YES	YES
rs144028731	5	77155397	GT/G	0.3466	0.203665	0.960021	0.960021	0.960021	0.97 (0.96 -0.99)	0.96 (0.90-1.03)	0.96 (0.82-1.11)	0.97 (0.82-1.14)	YES	YES
rs34525310	5	79180995	G/GA	0.1755	0.36029	1.03334	1.02511	1.08372	1.02 (0.99 -1.04)	1.05 (0.99-1.11)	1.07 (0.95-1.21)	1.06 (0.89-1.26)	YES	YES
rs146817970	5	81512947	TA/T	0.2503	0.0135189	0.941953	0.929508	0.966378	0.95 (0.93 -0.97)	1.05 (0.38-2.88)	0.96 (0.55-1.68)	0.96 (0.73-1.27)	YES
rs332529	5	90789470	G/A	0.158	0.456446	0.945161	0.931089	0.996905	0.94 (0.91 -0.96)	0.96 (0.91-1.01)	0.96 (0.86-1.08)	0.92 (0.79-1.06)	YES	YES
rs17157372	5	104300273	G/T	0.181	0.0704761	0.952467	0.952467	0.952467	0.97 (0.95 -1.00)	0.92 (0.81-1.04)	0.93 (0.75-1.15)	1.24 (1.02-1.51)	YES	YES
rs335160	5	122478676	C/A	0.7448	0.589984	0.962135	0.962135	0.962135	0.96 (0.94 -0.98)	0.98 (0.93-1.04)	1.10 (0.97-1.23)	0.93 (0.80-1.08)	YES	YES
rs1428387	5	122705244	C/T	0.0306	0.0958286	1.099	1.099	1.099	1.1 0(1.04 -1.16)	1.06 (0.96-1.16)	1.18 (0.98-1.43)	0.99 (0.79-1.23)	YES	YES
rs6860806	5	131640536	A/G	0.5427	0.241364	1.03998	1.04781	1.00995	1.02 (1.00 -1.04)	0.98 (0.92-1.04)	1.00 (0.87-1.15)	1.13 (0.90-1.43)	YES	YES
rs6596100	5	132407058	C/T	0.245	0.131009	0.961943	0.945445	0.978827	0.94 (0.92 -0.96)	1.02 (0.93-1.12)	0.96 (0.83-1.11)	0.93 (0.78-1.11)	YES	YES
rs1432679	5	158244083	C/T	0.5683	0.424081	0.934541	0.934541	0.934541	0.92 (0.91 -0.94)	0.95 (0.90-1.01)	0.93 (0.83-1.05)	1.10 (0.94-1.28)	YES	YES
rs10074269	5	169591460	T/C	0.3345	0.475718	1.04206	1.05138	1.01837	1.04 (1.02 -1.06)	1.05 (0.99-1.11)	1.06 (0.95-1.19)	1.07 (0.92-1.23)	YES	YES
rs6864691	5	173358154	G/A	0.4074	0.351239	1.03717	1.03717	1.03717	1.03 (1.02 -1.05)	0.97 (0.91-1.03)	1.00 (0.89-1.12)	0.90 (0.77-1.04)	YES	YES
rs4868701	5	176134882	T/C	0.5422	0.484671	1.03697	1.03697	1.03697	1.01 (0.99 -1.03)	1.00 (0.95-1.06)	0.99 (0.88-1.11)	1.14 (0.98-1.32)	YES
rs418053	6	13713366	G/C	0.5691	0.416141	0.946201	0.939601	0.984915	0.96 (0.94 -0.98)	0.95 (0.89-1.00)	0.94 (0.84-1.06)	0.82 (0.71-0.95)	YES	YES
rs3819405	6	16399557	C/T	0.3299	0.363612	0.963387	0.963387	0.963387	0.95 (0.93 -0.97)	0.94 (0.89-1.00)	1.00 (0.89-1.13)	0.97 (0.84-1.12)	YES
rs12211970	6	18783140	G/A	0.62	0.690458	1.03314	1.04896	1.00331	1.02 (1.00 -1.03)	1.02 (0.96-1.09)	1.06 (0.94-1.19)	0.91 (0.77-1.07)	YES	YES
6:20537845:CA:C	6	20537845	CA/C	0.4733	0.353355	0.961655	0.961655	0.961655	0.96 (0.94 -0.98)	0.93 (0.88-0.99)	1.02 (0.90-1.16)	1.08 (0.91-1.28)	YES
rs9358466	6	21923810	T/C	0.4303	0.328716	0.96841	0.957145	0.996805	0.96 (0.95 -0.98)	0.98 (0.92-1.04)	0.90 (0.80-1.01)	1.04 (0.89-1.21)	YES	YES
rs34196306	6	27425644	G/C	0.0815	0	0.92895	0.92895	0.92895	0.92 (0.88 -0.95)	1.00 (0.99-1.01)	0.98 (0.98-0.99)	0.99 (0.98-1.00)	YES
rs111342015	6	43227141	G/A	0.0985	0.013711	0.938005	0.938005	0.938005	0.93 (0.90 -0.96)	1.05 (0.59-1.86)	0.93 (0.54-1.61)	1.10 (0.83-1.44)	YES	YES
6:82263549:AAT:A	6	82263549	AAT/A	0.4262	0.375485	1.04886	1.04886	1.04886	1.03 (1.02 -1.05)	0.99 (0.94-1.05)	1.04 (0.92-1.18)	1.02 (0.88-1.19)	YES	YES
rs146519950	6	85912194	CAA/C	0.0603855	0.00113093	1.07918	1.07918	1.07918	1.04 (1.00 -1.08)	NA	0.99 (0.28-3.52)	2.20 (0.64-7.48)
rs73754909	6	87803819	T/C	0.277	0.256813	1.03904	1.03231	1.07015	1.01 (0.99 -1.03)	1.05 (0.98-1.12)	1.13 (0.99-1.29)	1.14 (0.97-1.34)	YES
rs55941023	6	130341728	C/CT	0.7116	0.866699	1.04833	1.04833	1.04833	1.05 (1.02 -1.07)	0.94 (0.85-1.04)	0.97 (0.81-1.15)	1.00 (0.86-1.17)	YES	YES
rs2121348	6	149595505	T/C	0.2061	0.381259	0.953515	0.953515	0.953515	0.95 (0.92 -0.97)	0.91 (0.86-0.96)	0.96 (0.85-1.08)	1.05 (0.87-1.26)	YES	YES
rs6913578	6	151949806	A/C	0.3083	0.351492	1.07283	1.05559	1.11661	1.09 (1.07 -1.11)	1.25 (1.18-1.33)	1.24 (1.10-1.40)	0.97 (0.83-1.13)	YES	YES
rs60954078	6	151955914	A/G	0.0713	0.287163	1.15592	1.12187	1.25107	1.17 (1.13 -1.21)	1.27 (1.20-1.35)	1.25 (1.10-1.42)	1.11 (0.85-1.44)	YES	YES
rs57589542	6	152022664	CAAAAAAA/C	0.611864	0.408166	1.01379	1.01379	1.01379	1.06 (1.04 -1.08)	1.06 (1.00-1.13)	0.97 (0.85-1.11)	1.01 (0.86-1.18)
rs851984	6	152023191	G/A	0.3965	0.127198	1.0646	1.05222	1.10606	1.06 (1.04 -1.08)	1.08 (0.99-1.17)	1.20 (0.99-1.47)	1.25 (1.04-1.49)	YES	YES
rs6904031	6	152055978	A/T	0.0627	0.07022	1.07681	1.07681	1.07681	1.13 (1.09 -1.17)	1.11 (1.00-1.23)	1.06 (0.82-1.38)	1.35 (1.00-1.82)	YES	YES
rs910416	6	152432902	C/T	0.5146	0.541489	1.06705	1.05411	1.10131	1.06 (1.04 -1.08)	1.06 (1.00-1.12)	1.15 (1.02-1.29)	1.09 (0.93-1.26)	YES	YES
rs9364472	6	169006947	C/G	0.52015	0.434577	0.969669	0.975115	0.939131	0.97 (0.95 -0.98)	0.96 (0.90-1.02)	0.91 (0.80-1.04)	0.98 (0.84-1.15)
rs6940159	6	170332621	T/C	0.6158	0.183275	1.038	1.038	1.038	1.03 (1.01 -1.05)	1.04 (0.96-1.12)	1.11 (0.96-1.28)	1.23 (1.04-1.45)	YES
rs7971	7	21940960	A/G	0.3515	0.199214	0.954374	0.954374	0.954374	0.95 (0.94 -0.97)	0.94 (0.88-1.01)	1.03 (0.89-1.19)	0.88 (0.74-1.04)	YES	YES
rs289997	7	25569548	C/T	0.166745	0.217663	0.952562	0.952562	0.952562	0.96 (0.93 -0.98)	1.00 (0.93-1.07)	1.07 (0.92-1.25)	1.00 (0.81-1.23)
rs74765302	7	28869017	G/A	0.1072	0.00819539	0.944405	0.944405	0.944405	0.96 (0.93 -0.99)	1.55 (0.38-6.30)	1.06 (0.60-1.87)	1.19 (0.85-1.66)	YES
rs13244925	7	55192256	A/C	0.5497	0.672549	0.965702	0.965702	0.965702	0.96 (0.95 -0.98)	0.98 (0.92-1.04)	1.03 (0.91-1.17)	1.00 (0.87-1.16)	YES
rs10644978	7	91459189	A/ATT	0.3286	0.186768	1.04624	1.04624	1.04624	1.03 (1.01 -1.05)	1.02 (0.94-1.10)	1.02 (0.87-1.19)	0.90 (0.77-1.05)	YES	YES
rs17268829	7	94113799	T/C	0.2792	0.272241	1.04592	1.04592	1.04592	1.04 (1.02 -1.07)	1.00 (0.93-1.06)	1.03 (0.91-1.17)	1.17 (1.01-1.35)	YES	YES
rs4439053	7	98005235	G/A	0.1627	0.181873	0.954374	0.954374	0.954374	0.95 (0.92 -0.97)	0.96 (0.90-1.03)	0.95 (0.80-1.13)	0.97 (0.78-1.21)	YES
rs111963714	7	99948655	T/G	0.2109	0.0478428	1.04289	1.04289	1.04289	1.02 (0.99 -1.04)	1.12 (0.97-1.30)	0.95 (0.73-1.22)	1.14 (0.89-1.45)	YES	YES
rs71559437	7	101552440	G/A	0.1255	0.0834136	0.944783	0.944783	0.944783	0.93 (0.90 -0.96)	1.06 (0.94-1.19)	0.88 (0.76-1.03)	0.93 (0.69-1.24)	YES	YES
rs7800548	7	102481842	T/C	0.3416	0.590398	1.04269	1.04269	1.04269	1.03 (1.01 -1.05)	1.02 (0.96-1.08)	1.11 (0.98-1.25)	1.07 (0.92-1.24)	YES	YES
rs12706954	7	130656911	C/T	0.3734	0.288219	0.953515	0.953515	0.953515	0.96 (0.94 -0.98)	0.96 (0.90-1.03)	1.01 (0.88-1.15)	0.90 (0.76-1.05)	YES
rs68056147	7	130674481	G/A	0.2971	0.27777	1.04248	1.04248	1.04248	1.04 (1.02 -1.06)	1.09 (1.02-1.16)	1.08 (0.95-1.23)	1.16 (1.00-1.35)	YES	YES
rs5887960	7	139943702	CT/C	0.5381	0.547825	1.05993	1.06887	1.00572	1.06 (1.04 -1.08)	1.05 (0.99-1.11)	1.00 (0.89-1.13)	1.05 (0.91-1.22)	YES	YES
rs62485509	7	144048902	G/T	0.2284	0.0654736	0.945256	0.942518	0.985309	0.96 (0.93 -0.98)	0.99 (0.86-1.14)	0.82 (0.64-1.04)	1.00 (0.82-1.23)	YES	YES
rs66823261	8	170692	T/C	0.2227	0.216444	1.04886	1.03541	1.1096	1.03 (1.01 -1.05)	1.04 (0.97-1.11)	0.99 (0.87-1.12)	0.86 (0.72-1.02)	YES	YES
rs3988353	8	17787610	CT/C	0.623003	0.360463	0.963002	0.963002	0.963002	0.96 (0.94 -0.98)	1.00 (0.93-1.06)	0.97 (0.85-1.11)	0.93 (0.80-1.09)
rs1028016	8	23447496	A/G	0.6487	0.796617	0.961847	0.961847	0.961847	0.96 (0.94 -0.98)	0.95 (0.88-1.03)	1.07 (0.93-1.23)	1.05 (0.91-1.22)	YES	YES
rs310295	8	23663653	C/A	0.4032	0.34544	1.03407	1.04613	1.00592	1.03 (1.01 -1.05)	1.05 (0.99-1.11)	1.05 (0.94-1.18)	0.91 (0.78-1.05)	YES	YES
rs9693444	8	29509616	A/C	0.6756	0.733284	0.94167	0.94167	0.94167	0.94 (0.92 -0.95)	0.93 (0.87-0.98)	1.01 (0.88-1.16)	0.81 (0.68-0.96)	YES	YES
rs13365225	8	36858483	A/G	0.182	0.315264	0.926816	0.926816	0.926816	0.90 (0.88 -0.93)	0.93 (0.88-0.99)	0.83 (0.73-0.95)	0.96 (0.82-1.12)	YES	YES
rs1511243	8	76230943	A/G	0.8282	0.967184	1.07842	1.07842	1.07842	1.06 (1.03 -1.08)	1.20 (1.00-1.44)	0.72 (0.51-1.00)	0.84 (0.64-1.10)	YES
rs72658084	8	76333056	C/T	0.0878	0.00532765	1.11952	1.11952	1.11952	1.11 (1.07 -1.14)	1.00 (0.99-1.01)	1.31 (0.70-2.44)	1.11 (0.72-1.72)	YES	YES
rs1533366	8	76378165	G/T	0.3595	0.260655	0.961655	0.961655	0.961655	0.97 (0.95 -0.98)	1.02 (0.96-1.08)	1.08 (0.96-1.22)	1.12 (0.94-1.33)	YES	YES
rs62517052	8	102483100	T/C	0.0966816	0.0148753	1.06109	1.07638	1.01379	1.06 (1.03 -1.10)	1.40 (0.66-2.95)	0.83 (0.53-1.32)	1.00 (0.72-1.38)
rs12546444	8	106358620	A/T	0.1003	0.130205	0.928207	0.914388	0.99005	0.93 (0.90 -0.96)	0.98 (0.90-1.07)	1.08 (0.92-1.27)	1.03 (0.83-1.27)	YES	YES
rs13267382	8	117209548	A/G	0.6445	0.458977	0.959157	0.959157	0.959157	0.96 (0.95 -0.98)	0.97 (0.92-1.02)	1.15 (1.02-1.29)	1.00 (0.85-1.17)	YES	YES
rs62526620	8	120862186	A/G	0.1318	0.0475958	1.05411	1.05411	1.05411	1.02 (0.99 -1.05)	0.87 (0.74-1.03)	0.90 (0.69-1.18)	1.03 (0.82-1.28)	YES	YES
rs35542655	8	124563705	T/C	0.1458	0.187892	1.04886	1.04886	1.04886	1.07 (1.04 -1.10)	1.01 (0.94-1.09)	1.13 (0.96-1.33)	1.13 (0.95-1.33)	YES	YES
rs12541094	8	124571581	G/A	0.4173	0.393475	1.03458	1.03458	1.03458	1.03 (1.01 -1.05)	1.01 (0.96-1.07)	1.00 (0.88-1.13)	1.03 (0.89-1.20)	YES	YES
rs7842619	8	124739913	T/G	0.3985	0.287464	1.0477	1.0477	1.0477	1.04 (1.02 -1.06)	1.05 (0.99-1.12)	0.99 (0.87-1.13)	0.96 (0.83-1.11)	YES	YES
rs35961416	8	128213561	C/CA	0.4153	0.136188	0.957911	0.957911	0.957911	0.95 (0.94 -0.97)	0.93 (0.86-1.00)	1.01 (0.84-1.22)	0.94 (0.77-1.15)	YES	YES
rs12550713	8	128370949	C/G	0.402	0.495598	1.06631	1.08546	1.00763	1.10 (1.09 -1.13)	1.04 (0.99-1.10)	1.10 (0.99-1.24)	1.09 (0.94-1.26)	YES	YES
rs10096351	8	128372172	A/G	0.5446	0.748626	1.06152	1.06152	1.06152	1.11 (1.09 -1.13)	1.00 (0.94-1.07)	1.09 (0.96-1.25)	1.02 (0.87-1.21)	YES	YES
rs1016578	8	129199566	G/A	0.1717	0.200719	1.06343	1.06343	1.06343	1.05 (1.02 -1.07)	1.00 (0.93-1.06)	1.13 (0.96-1.33)	1.15 (0.96-1.37)	YES	YES
rs7830152	8	143669254	A/G	0.339	0.810166	0.965992	0.965992	0.965992	0.98 (0.96 -1.00)	1.01 (0.93-1.10)	0.94 (0.82-1.09)	1.20 (1.02-1.40)	YES
rs10975870	9	6880263	A/G	0.2855	0.00865743	1.03541	1.05117	0.99223	1.01 (0.99 -1.03)	1.33 (0.59-3.00)	1.13 (0.65-1.94)	1.20 (0.85-1.69)	YES
rs3057314	9	21964882	CAAAA/C	0.3184	0.233187	1.05654	1.05654	1.05654	1.07 (1.05 -1.09)	1.07 (0.99-1.14)	1.01 (0.87-1.16)	1.01 (0.85-1.19)	YES
rs17694493	9	22041998	C/G	0.1393	0.020911	1.02932	1.01694	1.09483	1.05 (1.03 -1.08)	1.18 (0.97-1.42)	2.14 (1.24-3.69)	0.81 (0.54-1.20)	YES	YES
rs4880038	9	36928288	T/C	0.5349	0.694444	1.02521	1.02521	1.02521	1.03 (1.01 -1.05)	1.00 (0.94-1.07)	0.95 (0.83-1.07)	1.03 (0.89-1.19)	YES	YES
rs665889	9	87782211	T/C	0.5094	0.773641	1.03676	1.03676	1.03676	1.01 (0.99 -1.03)	1.02 (0.95-1.09)	0.98 (0.84-1.14)	1.12 (0.96-1.30)	YES	YES
rs10120432	9	98362587	T/C	0.094	0.308738	1.05929	1.05929	1.05929	1.05 (1.01 -1.08)	0.98 (0.92-1.04)	1.07 (0.95-1.21)	0.97 (0.81-1.15)	YES	YES
rs60037937	9	110303808	TAA/T	0.2065	0.40521	1.08296	1.10594	1.01308	1.09 (1.07 -1.11)	1.07 (1.02-1.14)	1.08 (0.96-1.22)	1.09 (0.92-1.29)	YES	YES
rs10816625	9	110837073	A/G	0.063	0.334776	1.12277	1.14054	1.02932	1.10 (1.06 -1.14)	1.06 (1.00-1.12)	1.07 (0.94-1.22)	0.98 (0.76-1.27)	YES	YES
rs13294895	9	110837176	C/T	0.175	0.0288359	1.06748	1.08426	0.996307	1.05 (1.03 -1.08)	1.16 (0.94-1.45)	1.26 (0.92-1.74)	1.23 (0.97-1.55)	YES	YES
rs7848334	9	110849525	G/T	0.5977	0.976292	1.01542	1.01542	1.01542	1.07 (1.05 -1.09)	1.23 (0.73-2.06)	0.73 (0.53-1.02)	1.02 (0.81-1.27)	YES
rs630965	9	110885479	C/T	0.6222	0.917088	1.09166	1.11739	1.0019	1.09 (1.07 -1.11)	1.07 (0.96-1.19)	1.15 (0.94-1.40)	0.81 (0.65-1.01)	YES	YES
rs1895062	9	119313486	A/G	0.4087	0.285753	0.954851	0.954851	0.954851	0.93 (0.91 -0.95)	1.01 (0.95-1.07)	1.07 (0.95-1.21)	0.88 (0.75-1.04)	YES	YES
rs3861871	9	129424719	A/G	0.4577	0.573391	0.96252	0.96252	0.96252	0.96 (0.95 -0.98)	0.94 (0.88-0.99)	0.94 (0.83-1.07)	1.00 (0.85-1.16)	YES
9:136146597:C:T	9	136146597	C/T	0.2727	0.18125	1.04081	1.04081	1.04081	1.03 (1.01 -1.05)	1.03 (0.96-1.11)	1.05 (0.90-1.22)	0.96 (0.79-1.16)	YES	YES
c10_pos5834658	10	5794652	A/G	0.2137	0.133324	1.04812	1.04812	1.04812	1.03 (1.01 -1.05)	1.04 (0.96-1.12)	0.95 (0.78-1.16)	0.96 (0.74-1.25)	YES	YES
rs10796139	10	13892298	G/A	0.4376	0.616276	1.0378	1.0378	1.0378	1.03 (1.01 -1.05)	1.02 (0.97-1.08)	1.02 (0.91-1.14)	0.94 (0.81-1.08)	YES	YES
rs7072776	10	22032942	A/G	0.7085	0.916822	0.94365	0.930624	1.035	0.95 (0.93 -0.96)	0.92 (0.80-1.04)	0.98 (0.83-1.15)	0.88 (0.73-1.06)	YES	YES
10:22477776:ACC:A	10	22477776	ACC/A	0.0202	0.013405	1.18376	1.18376	1.18376	1.13 (1.07 -1.20)	0.83 (0.59-1.17)	1.10 (0.75-1.62)	1.50 (1.04-2.17)	YES	YES
rs10764337	10	22861490	A/C	0.937	0.944948	1.09144	1.10076	1.0203	1.07 (1.03 -1.11)	0.92 (0.82-1.04)	0.89 (0.63-1.26)	0.74 (0.53-1.04)	YES	YES
rs2384736	10	38523626	C/A	0.3698	0.508524	1.04123	1.04123	1.04123	1.03 (1.02 -1.05)	1.02 (0.96-1.08)	1.06 (0.94-1.19)	0.94 (0.80-1.11)	YES	YES
rs10995201	10	64299890	A/G	0.1603	0.0259538	0.874153	0.866927	0.902127	0.89 (0.87 -0.92)	1.12 (0.90-1.39)	1.13 (0.74-1.71)	0.89 (0.68-1.18)	YES	YES
rs6479868	10	64819996	G/T	0.1958	0.156034	1.04833	1.04833	1.04833	1.02 (1.00 -1.05)	1.02 (0.95-1.10)	0.94 (0.79-1.12)	1.04 (0.84-1.29)	YES	YES
rs111833376	10	71335574	C/T	0.3179	0.124084	0.960405	0.960405	0.960405	0.98 (0.96 -1.00)	1.07 (0.97-1.18)	1.02 (0.87-1.21)	1.05 (0.87-1.26)	YES
rs719338	10	80851257	G/T	0.6172	0.607352	0.922655	0.914114	0.956667	0.93 (0.91 -0.94)	0.96 (0.90-1.01)	1.00 (0.89-1.12)	0.84 (0.72-0.99)	YES	YES
rs4980029	10	80886726	A/G	0.1631	0.432072	1.07918	1.07918	1.07918	1.08 (1.06 -1.11)	1.09 (1.03-1.15)	1.21 (1.07-1.38)	1.07 (0.92-1.24)	YES	YES
rs140936696	10	95292187	CAA/C	0.8234	0.664447	0.950089	0.950089	0.950089	0.95 (0.93 -0.98)	0.99 (0.93-1.05)	1.06 (0.93-1.20)	1.20 (1.01-1.43)	YES	YES
rs10885405	10	114777670	C/T	0.4631	0.0777837	1.04833	1.04833	1.04833	1.03 (1.01 -1.05)	1.19 (0.98-1.45)	0.98 (0.82-1.18)	1.00 (0.85-1.17)	YES	YES
rs12250948	10	115128491	T/C	0.7846	0.25353	0.942518	0.942518	0.942518	0.94 (0.92 -0.96)	0.98 (0.91-1.05)	0.91 (0.79-1.04)	0.92 (0.79-1.06)	YES	YES
rs9421410	10	123095209	G/A	0.3269	0.382566	0.947622	0.932207	1.00481	0.95 (0.93 -0.97)	0.98 (0.93-1.04)	0.93 (0.82-1.06)	0.98 (0.82-1.16)	YES	YES
rs45631580	10	123340107	A/G	0.0656	0.108471	1.16276	1.20166	1.00531	0.87 (0.83 -0.90)	0.99 (0.91-1.08)	1.06 (0.88-1.29)	0.98 (0.78-1.25)	YES	YES
rs35054928	10	123340431	GC/G	0.5963	0.564118	0.785999	0.747291	0.967926	0.78 (0.77 -0.79)	0.81 (0.77-0.86)	0.83 (0.74-0.93)	0.87 (0.75-1.01)	YES	YES
rs45631563	10	123349324	A/T	0.048439	0.0143283	0.770358	0.721084	0.986393	0.81 (0.77 -0.84)	0.85 (0.47-1.56)	1.62 (0.96-2.74)	1.09 (0.80-1.47)
rs7394715	11	433617	T/C	0.7969	0.996405	0.957241	0.957241	0.957241	0.96 (0.94 -0.98)	0.67 (0.29-1.55)	0.78 (0.32-1.86)	0.65 (0.37-1.11)	YES
rs6597981	11	803017	A/G	0.5167	0.222783	1.04676	1.04676	1.04676	1.04 (1.02 -1.06)	1.09 (1.02-1.16)	0.94 (0.81-1.09)	0.92 (0.75-1.12)	YES	YES
rs4980386	11	1895708	C/A	0.3924	0.651239	0.926631	0.926631	0.926631	0.92 (0.91 -0.94)	0.92 (0.87-0.98)	0.85 (0.76-0.95)	1.09 (0.94-1.26)	YES	YES
rs10832963	11	18664241	T/G	0.7293	0.528644	1.04718	1.04718	1.04718	1.04 (1.01 -1.06)	0.99 (0.93-1.05)	1.19 (1.05-1.34)	1.03 (0.89-1.20)	YES	YES
rs4472923	11	42844441	C/T	0.3279	0.245538	0.966958	0.966958	0.966958	0.98 (0.96 -1.00)	0.97 (0.91-1.03)	1.10 (0.97-1.24)	0.92 (0.77-1.10)	YES	YES
rs10838267	11	44368892	G/A	0.5495	0.32703	1.03811	1.03811	1.03811	1.02 (1.00 -1.04)	1.02 (0.96-1.08)	1.03 (0.91-1.17)	0.97 (0.84-1.13)	YES	YES
rs77047825	11	46318032	C/G	0.0658572	0.00185555	0.927929	0.927929	0.927929	0.96 (0.92 -0.99)	0.32 (0.05-1.98)	0.37 (0.09-1.41)	0.46 (0.10-2.12)
rs12287832	11	65553492	C/A	0.1867	0.094268	1.04342	1.04342	1.04342	1.03 (1.01 -1.05)	1.05 (0.96-1.15)	1.07 (0.90-1.26)	1.29 (0.90-1.85)	YES	YES
rs10896047	11	65572431	G/A	0.4886	0.280452	0.965895	0.956189	0.993322	0.96 (0.95 -0.98)	0.98 (0.92-1.06)	0.92 (0.81-1.04)	0.93 (0.80-1.08)	YES	YES
rs35039974	11	69328130	A/T	0.213	0.21512	0.958582	0.947622	1.0144	0.94 (0.92 -0.96)	0.97 (0.91-1.05)	0.85 (0.73-0.98)	1.06 (0.88-1.26)	YES
rs661204	11	69330983	G/A	0.125	0.0388249	1.1076	1.13202	1.01755	1.21 (1.18 -1.24)	1.20 (0.91-1.58)	1.57 (1.23-2.00)	1.24 (1.03-1.48)	YES	YES
rs78540526	11	69331418	C/T	0.0753	0.0228	1.19506	1.2236	1.00662	1.29 (1.24 -1.33)	1.34 (0.85-2.11)	1.57 (1.13-2.18)	1.20 (0.96-1.49)	YES	YES
rs7125780	11	103614438	T/G	0.6572	0.657599	1.01481	1.0029	1.06994	1.01 (0.99 -1.03)	1.00 (0.95-1.06)	0.89 (0.78-1.01)	0.90 (0.77-1.04)	YES	YES
rs199504893	11	108267402	C/CA	0.4173	0.415442	0.997802	1.0142	0.939037	0.99 (0.98 -1.01)	1.01 (0.95-1.07)	1.00 (0.89-1.13)	0.95 (0.82-1.10)	YES	YES
rs610437	11	111696440	T/C	0.6221	0.736894	0.961174	0.961174	0.961174	0.97 (0.95 -0.99)	0.97 (0.91-1.03)	0.96 (0.84-1.09)	1.05 (0.91-1.22)	YES	YES
rs625145	11	116727936	A/T	0.2046	0.192868	0.958582	0.958582	0.958582	0.95 (0.93 -0.97)	0.99 (0.91-1.06)	0.91 (0.79-1.06)	0.88 (0.75-1.03)	YES	YES
rs7121616	11	122966626	A/G	0.2922	0.358771	0.962424	0.962424	0.962424	0.96 (0.94 -0.98)	0.97 (0.91-1.02)	0.92 (0.81-1.06)	0.84 (0.72-0.98)	YES	YES
rs7939702	11	129243417	T/G	0.862	0.967094	0.947148	0.947148	0.947148	0.95 (0.92 -0.97)	0.90 (0.77-1.05)	1.00 (0.76-1.32)	1.09 (0.71-1.69)	YES	YES
rs11822830	11	129461016	A/G	0.6016	0.547882	1.04634	1.04634	1.04634	1.04 (1.02 -1.05)	1.04 (0.99-1.10)	1.07 (0.96-1.20)	1.15 (0.97-1.37)	YES	YES
12:293626:A:G	12	293626	A/G	0.3711	0.454279	1.04091	1.04091	1.04091	1.02 (1.00 -1.04)	1.04 (0.98-1.09)	0.97 (0.87-1.09)	0.95 (0.82-1.10)	YES	YES
rs12422552	12	14413931	G/C	0.2619	0.308071	1.04959	1.04959	1.04959	1.05 (1.03 -1.07)	1.09 (1.03-1.16)	1.00 (0.89-1.14)	1.08 (0.93-1.25)	YES	YES
rs788458	12	28149568	C/T	0.117	0.188399	0.939883	0.939883	0.939883	0.87 (0.85 -0.90)	0.85 (0.79-0.91)	0.92 (0.79-1.07)	0.85 (0.68-1.06)	YES	YES
rs7297051	12	28174817	C/T	0.2421	0.226758	0.917961	0.917961	0.917961	0.89 (0.87 -0.90)	0.86 (0.80-0.92)	0.94 (0.82-1.09)	0.87 (0.73-1.04)	YES	YES
12:28347382:C:T	12	28347382	C/T	0.2153	0.0243169	0.949234	0.949234	0.949234	0.93 (0.91 -0.95)	0.96 (0.69-1.33)	1.05 (0.68-1.60)	0.97 (0.76-1.23)	YES
12:29140260:G:A	12	29140260	G/A	0.9126	0.788691	1.06684	1.06684	1.06684	1.08 (1.05 -1.12)	1.10 (1.03-1.18)	0.95 (0.81-1.12)	0.99 (0.76-1.30)	YES	YES
rs2277339	12	57146069	T/G	0.1037	0.17215	0.943744	0.943744	0.943744	0.97 (0.94 -0.99)	0.94 (0.87-1.00)	1.03 (0.86-1.23)	1.05 (0.81-1.36)	YES	YES
12:70798355:A:T	12	70798355	A/T	0.181	0.32899	1.04802	1.04802	1.04802	1.01 (0.99 -1.04)	1.05 (0.99-1.12)	1.00 (0.88-1.13)	1.00 (0.85-1.19)	YES	YES
12:83064195:G:GA	12	83064195	G/GA	0.0992	0.164994	1.0694	1.0694	1.0694	1.05 (1.02 -1.08)	1.03 (0.96-1.11)	1.01 (0.88-1.16)	0.94 (0.73-1.21)	YES
12:85004551:C:T	12	85004551	C/T	0.4955	0.155665	1.03541	1.03541	1.03541	1.04 (1.02 -1.06)	0.98 (0.90-1.07)	1.06 (0.89-1.27)	1.01 (0.86-1.18)	YES	YES
rs17356907	12	96027759	A/G	0.2963	0.256926	0.916952	0.916952	0.916952	0.91 (0.89 -0.93)	0.95 (0.89-1.01)	1.00 (0.88-1.13)	0.89 (0.75-1.05)	YES	YES
12:103097887:C:T	12	103097887	C/T	0.1175	0.00817754	1.05612	1.06301	1.01501	1.02 (0.99 -1.05)	1.66 (0.58-4.79)	1.95 (1.09-3.48)	1.11 (0.79-1.57)	YES
12:111600134:G:T	12	111600134	G/T	0.3715	0.00679275	0.956763	0.956763	0.956763	0.98 (0.96 -0.99)	1.37 (0.34-5.58)	0.76 (0.40-1.46)	0.96 (0.65-1.43)	YES
12:115108136:T:C	12	115108136	T/C	0.2615	0.427344	1.0476	1.0476	1.0476	1.04 (1.02 -1.06)	1.02 (0.96-1.08)	1.13 (1.01-1.27)	1.08 (0.89-1.30)	YES	YES
12:115796577:A:G	12	115796577	A/G	0.1959	0.300188	0.958103	0.937724	0.985309	0.95 (0.93 -0.97)	0.99 (0.93-1.06)	0.94 (0.83-1.06)	0.91 (0.78-1.05)	YES	YES
rs2454399	12	115835836	T/C	0.4171	0.30907	0.921917	0.906921	0.984816	0.92 (0.90 -0.93)	0.91 (0.85-0.97)	0.90 (0.80-1.02)	1.01 (0.87-1.17)	YES	YES
12:120832146:C:T	12	120832146	C/T	0.1593	0.0944326	1.05295	1.05295	1.05295	1.04 (1.02 -1.07)	0.98 (0.88-1.09)	0.91 (0.75-1.10)	1.01 (0.85-1.21)	YES	YES
rs56404467	13	32839990	G/A	0.0174	0.00352957	1.04331	1.04331	1.04331	1.18 (1.11 -1.26)	NA	NA	1.03 (0.64-1.64)	YES
rs11571833	13	32972626	A/T	0.0079	0.000799148	1.30826	1.25961	1.5348	1.34 (1.22 -1.48)	1.00 (0.99-1.01)	0.99 (0.96-1.02)	1.79 (0.79-4.03)	YES	YES
rs9315973	13	43501356	A/G	0.8303	0.601689	1.05306	1.04687	1.10241	1.03 (1.01 -1.06)	1.03 (0.97-1.09)	1.05 (0.92-1.18)	1.07 (0.91-1.25)	YES	YES
rs12870942	13	73806982	T/C	0.3153	0.24041	1.0351	1.02542	1.06748	1.03 (1.01 -1.05)	1.06 (1.00-1.13)	1.10 (0.96-1.26)	1.03 (0.84-1.26)	YES
rs2181965	13	73960952	A/G	0.7618	0.976159	1.04071	1.03749	1.07573	1.04 (1.02 -1.07)	1.48 (0.99-2.21)	1.15 (0.85-1.54)	0.92 (0.71-1.18)	YES	YES
rs34914085	14	37128564	C/A	0.2122	0.273641	0.929322	0.918512	0.966668	0.93 (0.91 -0.95)	0.93 (0.87-0.99)	0.98 (0.86-1.12)	1.01 (0.83-1.23)	YES	YES
rs2253012	14	37228504	C/T	0.4434	0.141257	1.03977	1.03977	1.03977	1.04 (1.02 -1.06)	1.09 (0.99-1.19)	1.04 (0.87-1.23)	1.00 (0.86-1.16)	YES	YES
rs2588809	14	68660428	T/C	0.8345	0.952717	0.953706	0.940635	1.0248	0.94 (0.92 -0.96)	0.95 (0.78-1.16)	1.07 (0.84-1.35)	0.88 (0.72-1.06)	YES	YES
rs11624333	14	68979835	T/C	0.2581	0.0531433	0.912926	0.912926	0.912926	0.90 (0.88 -0.92)	0.98 (0.86-1.12)	1.28 (0.91-1.80)	1.07 (0.85-1.34)	YES	YES
rs11341843	14	91751788	TC/T	0.6934	0.472096	1.03873	1.04571	1.00914	1.04 (1.02 -1.06)	0.99 (0.94-1.05)	1.02 (0.91-1.14)	0.97 (0.83-1.12)	YES	YES
rs941764	14	91841069	A/G	0.3444	0.157299	1.05264	1.05264	1.05264	1.03 (1.01 -1.05)	1.02 (0.94-1.10)	1.04 (0.90-1.20)	1.08 (0.92-1.27)	YES	YES
rs78440108	14	93070286	C/T	0.1709	0.0241742	0.943933	0.943933	0.943933	0.94 (0.92 -0.96)	1.07 (0.56-2.02)	1.12 (0.81-1.55)	0.90 (0.72-1.13)	YES	YES
rs4983544	14	105213978	T/G	0.4588	0.66758	1.04071	1.04071	1.04071	1.03 (1.02 -1.05)	1.00 (0.94-1.06)	1.04 (0.92-1.19)	0.99 (0.84-1.17)	YES	YES
rs187010898	15	46680811	C/A	0.0115482	0.000287826	0.820944	0.820944	0.820944	0.89 (0.81 -0.97)	NA	NA	NA
rs4774565	15	50694306	A/G	0.3446	0.468018	0.959157	0.959157	0.959157	0.97 (0.95 -0.99)	1.02 (0.96-1.08)	1.08 (0.96-1.23)	0.85 (0.70-1.02)
rs8042593	15	66630569	G/A	0.6413	0.747657	0.963773	0.963773	0.963773	0.96 (0.95 -0.98)	0.98 (0.91-1.05)	0.96 (0.85-1.09)	1.16 (1.00-1.35)	YES	YES
rs35874463	15	67457698	A/G	0.0496	0.00559403	1.08134	1.10407	1.0142	1.06 (1.01 -1.10)	NA	0.84 (0.39-1.82)	0.82 (0.52-1.28)	YES
rs8035987	15	75750383	T/C	0.2604	0.393235	0.959541	0.959541	0.959541	0.96 (0.94 -0.98)	0.96 (0.90-1.01)	0.90 (0.80-1.02)	0.89 (0.76-1.04)	YES	YES
rs2290202	15	91512267	G/T	0.1353	0.455581	0.942801	0.942801	0.942801	0.91 (0.89 -0.94)	0.92 (0.87-0.98)	0.93 (0.83-1.04)	0.96 (0.81-1.15)	YES	YES
rs144767203	15	100905819	A/C	0.11	0.217291	0.941011	0.941011	0.941011	0.95 (0.93 -0.98)	1.04 (0.97-1.11)	0.93 (0.80-1.07)	0.99 (0.79-1.23)	YES	YES
rs57920543	16	4008542	CAAAAA/C	0.821296	0.921678	0.967635	0.981768	0.914663	0.95 (0.93 -0.97)	0.91 (0.80-1.03)	0.95 (0.75-1.21)	0.91 (0.72-1.15)
rs11076805	16	4106788	C/A	0.2643	0.11796	0.970446	0.981965	0.924779	0.97 (0.95 -0.99)	0.98 (0.89-1.08)	0.97 (0.81-1.16)	0.89 (0.75-1.07)	YES	YES
rs12709163	16	6963972	C/G	0.7835	0.872526	1.03603	1.03076	1.08448	1.01 (0.99 -1.03)	0.98 (0.90-1.07)	0.95 (0.80-1.13)	0.99 (0.81-1.19)	YES	YES
rs34872983	16	10706580	G/A	0.0695	0.26751	0.928672	0.928672	0.928672	0.93 (0.90 -0.97)	1.00 (0.94-1.06)	1.01 (0.89-1.15)	0.96 (0.80-1.17)	YES	YES
rs75753503	16	23007047	G/T	0.0236	0.0239048	1.12953	1.12953	1.12953	1.07 (1.01 -1.14)	1.06 (0.88-1.26)	0.81 (0.52-1.26)	1.08 (0.35-3.31)
rs35668161	16	52538825	C/A	0.2562	0.182888	1.12154	1.12154	1.12154	1.21 (1.19 -1.24)	1.21 (1.13-1.30)	1.18 (1.01-1.39)	1.36 (1.14-1.63)	YES	YES
rs4784227	16	52599188	C/T	0.2406	0.244473	1.11293	1.11293	1.11293	1.22 (1.20 -1.25)	1.20 (1.13-1.28)	1.23 (1.08-1.41)	1.34 (1.13-1.59)	YES	YES
rs55872725	16	53809123	C/T	0.4201	0.185402	0.932021	0.936974	0.908737	0.94 (0.92 -0.95)	0.92 (0.84-1.00)	0.98 (0.86-1.12)	0.96 (0.82-1.12)	YES	YES
rs6499648	16	53861139	C/T	0.7604	0.717635	0.966765	0.983439	0.924779	0.96 (0.94 -0.98)	0.90 (0.85-0.96)	1.04 (0.92-1.18)	1.05 (0.87-1.26)	YES	YES
rs7184573	16	53861592	G/A	0.3663	0.213548	0.966862	0.966862	0.966862	0.95 (0.93 -0.97)	0.93 (0.87-1.00)	0.93 (0.81-1.07)	1.04 (0.89-1.22)	YES	YES
rs28539243	16	54682064	G/A	0.485	0.607952	1.04886	1.04886	1.04886	1.05 (1.03 -1.06)	1.06 (1.00-1.12)	1.09 (0.97-1.23)	0.93 (0.79-1.09)	YES	YES
rs7500067	16	80648296	A/G	0.2303	0.243362	1.08752	1.09308	1.04781	1.07 (1.04 -1.09)	0.97 (0.91-1.03)	1.09 (0.95-1.25)	1.02 (0.81-1.28)	YES	YES
rs9931038	16	85145977	T/C	0.4856	0.18912	0.979121	0.99561	0.931089	0.99 (0.97 -1.01)	1.14 (1.05-1.23)	0.89 (0.76-1.03)	0.91 (0.78-1.06)	YES
rs12449271	16	87086492	T/C	0.2586	0.181769	0.954183	0.954183	0.954183	0.96 (0.94 -0.98)	1.04 (0.97-1.12)	0.90 (0.78-1.04)	0.99 (0.81-1.22)	YES	YES
rs79461387	17	29168077	G/T	0.2613	0.114255	0.944783	0.944783	0.944783	0.96 (0.94 -0.98)	0.94 (0.86-1.02)	0.86 (0.70-1.06)	0.93 (0.72-1.19)	YES	YES
rs150537328	17	39251123	T/C	0.0681914	0.00555627	1.08318	1.06513	1.15385	1.04 (1.00 -1.08)	0.65 (0.19-2.19)	0.64 (0.25-1.64)	1.45 (0.91-2.30)
rs11296	17	40127060	T/C	0.057	0.000399574	1.01755	0.984029	1.16311	1.03 (0.99 -1.07)	1.00 (0.99-1.01)	0.68 (0.06-7.59)	1.69 (0.41-6.90)	YES
rs17881320	17	40485239	G/T	0.0874	0.0104912	0.9445	0.959253	0.89208	0.92 (0.89 -0.95)	0.84 (0.46-1.53)	1.06 (0.54-2.09)	1.12 (0.82-1.54)	YES
rs149370081	17	40744470	G/A	0.0123684	0.00022476	1.22348	1.22348	1.22348	1.19 (1.10 -1.28)	1.01 (1.01-1.01)	0.99 (0.96-1.02)	NA
rs71363517	17	43212339	C/CT	0.2284	0.119826	1.04477	1.04477	1.04477	1.03 (1.01 -1.05)	1.01 (0.92-1.11)	0.94 (0.79-1.10)	1.06 (0.86-1.30)	YES
17:44283858:G:A	17	44283858	G/A	0.1895	0.0077863	0.947432	0.947432	0.947432	0.94 (0.92 -0.96)	NA	0.48 (0.24-0.97)	1.03 (0.71-1.50)	YES
rs2787486	17	53209774	A/C	0.3023	0.29688	0.923763	0.91092	0.964158	0.92 (0.90 -0.94)	0.96 (0.90-1.02)	0.95 (0.85-1.08)	1.08 (0.90-1.29)	YES	YES
rs745570	17	77781725	A/G	0.5038	0.454116	0.960693	0.960693	0.960693	0.97 (0.95 -0.99)	0.96 (0.90-1.01)	0.94 (0.84-1.06)	0.85 (0.73-0.99)	YES	YES
rs16976596	18	11696613	C/T	0.1379	0.0263053	0.962617	0.972291	0.910283	0.97 (0.94 -0.99)	0.93 (0.71-1.23)	1.07 (0.79-1.46)	1.13 (0.89-1.45)	YES	YES
rs11665269	18	20634253	C/T	0.6403	0.450685	0.959349	0.959349	0.959349	0.97 (0.95 -0.99)	0.95 (0.90-1.00)	0.95 (0.84-1.07)	1.10 (0.95-1.28)	YES	YES
rs1111207	18	24125857	T/C	0.4214	0.639185	1.03521	1.03521	1.03521	1.03 (1.02 -1.05)	1.02 (0.96-1.08)	1.11 (0.98-1.25)	1.01 (0.87-1.17)	YES	YES
rs527616	18	24337424	C/G	0.6205	0.746071	1.04655	1.04655	1.04655	1.03 (1.01 -1.05)	1.04 (0.97-1.10)	1.02 (0.87-1.19)	1.04 (0.88-1.23)	YES	YES
rs35369219	18	24518050	AT/A	0.2773	0.457579	0.941859	0.920351	1.00602	0.93 (0.91 -0.95)	0.94 (0.89-0.99)	1.01 (0.90-1.13)	1.02 (0.86-1.21)	YES	YES
rs8092192	18	25407513	C/G	0.7126	0.486197	1.04071	1.03118	1.06695	1.02 (1.00 -1.04)	1.02 (0.97-1.08)	0.99 (0.88-1.12)	1.09 (0.94-1.27)	YES	YES
rs72931898	18	29981526	G/A	0.0474	0.016454	0.899605	0.899605	0.899605	0.88 (0.85 -0.92)	0.86 (0.66-1.12)	1.19 (0.70-2.01)	0.78 (0.54-1.12)	YES	YES
rs9954058	18	42411803	G/C	0.0717	0.12354	0.916036	0.901496	0.981277	0.91 (0.88 -0.95)	0.94 (0.86-1.02)	0.88 (0.73-1.06)	0.81 (0.65-1.01)	YES	YES
rs9952980	18	42888797	T/C	0.3519	0.339105	0.947243	0.947243	0.947243	0.94 (0.92 -0.95)	0.93 (0.88-0.99)	0.88 (0.79-0.99)	0.86 (0.74-1.01)	YES	YES
rs117922601	19	13249921	G/T	0.0513	0.000435269	1.10032	1.10032	1.10032	1.06 (1.02 -1.10)	1.00 (0.99-1.01)	0.86 (0.12-5.97)	NA	YES
rs56069439	19	17393925	C/A	0.2958	0.0204449	1.03852	1.00361	1.18436	1.02 (1.00 -1.04)	0.83 (0.43-1.61)	0.82 (0.55-1.24)	1.12 (0.89-1.41)	YES
rs10164323	19	18569492	C/T	0.3481	0.26826	0.930624	0.930624	0.930624	0.93 (0.91 -0.95)	0.90 (0.84-0.96)	0.95 (0.84-1.09)	1.00 (0.87-1.16)	YES	YES
rs140702307	19	19517054	C/CGGGCG	0.3537	0.44619	1.04467	1.04467	1.04467	1.04 (1.02 -1.06)	1.06 (1.00-1.12)	1.01 (0.90-1.13)	0.87 (0.74-1.02)	YES	YES
rs56681946	19	44283031	T/C	0.3519	0.186734	1.06386	1.06386	1.06386	1.06 (1.04 -1.08)	1.01 (0.93-1.10)	1.03 (0.90-1.17)	1.13 (0.97-1.30)	YES	YES
rs4399645	19	46166073	T/C	0.6074	0.440604	0.96464	0.956284	0.988368	0.96 (0.94 -0.98)	0.96 (0.91-1.02)	1.09 (0.97-1.23)	0.92 (0.78-1.08)	YES	YES
rs1172821	19	55816678	C/T	0.3626	0.159209	0.964737	0.964737	0.964737	0.97 (0.95 -0.98)	1.06 (0.96-1.16)	1.12 (0.96-1.30)	1.04 (0.89-1.20)	YES	YES
rs16991615	20	5948227	G/A	0.0628	0.00346297	1.07896	1.07896	1.07896	1.10 (1.06 -1.14)	1.00 (0.99-1.01)	0.71 (0.25-1.98)	0.85 (0.49-1.50)	YES	YES
rs1154723	20	11379842	T/C	0.9483	0.999223	1.08806	1.08806	1.08806	1.04 (0.99 -1.08)	NA	0.99 (0.96-1.02)	0.87 (0.25-3.07)	YES
rs6030585	20	41613706	C/G	0.7928	0.837653	1.032	1.02696	1.08156	0.99 (0.97 -1.02)	0.98 (0.91-1.05)	1.10 (0.94-1.30)	0.96 (0.74-1.25)	YES	YES
rs13039563	20	52296849	G/A	0.24	0.348485	1.04498	1.05538	1.0145	1.03 (1.01 -1.05)	1.05 (0.99-1.12)	1.06 (0.94-1.20)	0.92 (0.78-1.08)	YES
rs2822999	21	16364756	T/G	0.1732	0.145112	1.06673	1.06673	1.06673	1.06 (1.03 -1.08)	0.98 (0.91-1.06)	0.72 (0.58-0.89)	0.89 (0.69-1.15)	YES	YES
rs2823130	21	16566350	A/G	0.0873	0.102424	1.06131	1.07015	1.01735	1.05 (1.02 -1.08)	1.06 (0.96-1.17)	1.04 (0.89-1.22)	1.31 (1.07-1.61)	YES
rs2403907	21	16574455	C/A	0.3167	0.127915	0.931741	0.922378	0.967635	0.91 (0.89 -0.93)	0.93 (0.84-1.02)	0.84 (0.70-1.00)	0.83 (0.70-0.98)	YES	YES
rs4818836	21	47762932	G/A	0.0355	0.00561348	1.09922	1.09922	1.09922	1.07 (1.02 -1.12)	1.13 (0.68-1.87)	1.34 (0.56-3.25)	1.51 (0.92-2.48)	YES
rs9798754	22	19766137	C/T	0.3798	0.558999	0.963965	0.963965	0.963965	0.97 (0.95 -0.98)	0.94 (0.89-1.00)	0.94 (0.83-1.06)	0.95 (0.82-1.10)	YES	YES
rs17879961	22	29121087	A/G	0.0054	0	1.2019	1.32472	0.855046	1.25 (1.11 -1.41)	1.01 (1.01-1.01)	0.98 (0.98-0.99)	0.99 (0.98-1.00)	YES
rs5997390	22	29135543	G/A	0.087	0.0879662	1.06759	1.06759	1.06759	1.08 (1.05 -1.12)	1.07 (0.97-1.18)	0.98 (0.81-1.20)	1.08 (0.85-1.36)	YES	YES
rs34134147	22	29203724	C/T	0.0209	0.00133191	1.15085	1.19638	1.01928	1.14 (1.07 -1.21)	NA	0.99 (0.96-1.02)	1.62 (0.81-3.25)	YES
rs132289	22	29551872	A/G	0.984562	0.999771	0.842316	0.842316	0.842316	0.81 (0.75 -0.87)	1.00 (0.99-1.01)	0.98 (0.98-0.99)	NA
rs373038216	22	38583315	AAAAG/AAAAGAAAG	0.2805	0.275791	0.953992	0.941011	1.00793	0.94 (0.92 -0.96)	1.01 (0.95-1.08)	1.01 (0.89-1.15)	1.00 (0.85-1.16)	YES	YES
rs5750715	22	39343916	T/A	0.2541	0.499534	1.04154	1.04154	1.04154	1.05 (1.02 -1.07)	1.10 (1.04-1.16)	1.04 (0.93-1.17)	1.07 (0.92-1.24)	YES	YES
rs66987842	22	40904707	CT/C	0.1099	0.186693	1.12165	1.12165	1.12165	1.12 (1.09 -1.16)	1.09 (1.01-1.16)	0.99 (0.85-1.15)	1.08 (0.87-1.34)	YES	YES
rs9611990	22	43433100	C/T	0.1144	0.0111188	0.941765	0.941765	0.941765	0.97 (0.94 -0.99)	0.67 (0.20-2.22)	1.50 (0.83-2.71)	0.98 (0.73-1.33)	YES
rs112855987	22	45319953	G/A	0.4166	0.261527	0.986689	0.994018	0.940729	0.99 (0.97 -1.01)	0.97 (0.91-1.04)	1.05 (0.93-1.19)	0.83 (0.70-0.98)	YES	YES
rs28512361	22	46283297	G/A	0.111687	0.0414349	1.07638	1.07638	1.07638	1.05 (1.21 -1.08)	1.00 (0.85-1.17)	1.07 (0.76-1.52)	1.22 (0.89-1.66)
1Build 37 position
2Reference/effect allele
3 Effect allele frequency in Caucasian as reported in Mavaddat N, Michailidou K, Dennis J et al (2019).
4 Effect allele frequency in combined controls of Chinese, Malay and Indian women.
5Mavaddat N, Michailidou K, Dennis J et al (2019). Polygenic risk scores for prediction of breast cancer and breast cancer subtype. The American Journal of Human Genetics 104, 1-14.
6Michailidou k, Lindstrom S, Dennis J et al (2017). Association analysis identifies 65 new breast cancer risk loci. Nature 551(7678), 92-94
7Odds ratio for each SNP estimated individually from a logistic regression, adjusted for age, PCs 1-10. NA = OR unavailable due to small sample size
