# Supplementary material for: European polygenic risk score for prediction of breast cancer shows similar performance in Asian women
Source: Nat Commun. 2020 Jul 31;11:3833. doi: 10.1038/s41467-020-17680-w (PMC7395776; doi:10.1038/s41467-020-17680-w)
Supplement: Supplementary file 6 — Source Data [file 41467_2020_17680_MOESM6_ESM.xlsx]

## Sheet: Summary 
Source data file
Figure 1	Source data file figure 1
Figure 2	Source data file figure 2
Figure 3	Source data file figure 3
Figure 4	Supplementary Table 5

## Sheet: Figure 1
Study	Chip	Control	Cases	study	OR_overall	lower_overall	upper_overall	OR_er_pos	lower_er_pos	upper_er_pos	OR_er_neg	lower_er_neg	upper_er_neg
ACP	icogs	636	416	Asian	1.25009	1.08407	1.44153	1.17663	0.884991	1.56437	1.15578	0.824699	1.61977
HERPACC	icogs	1376	561	Asian	1.51988	1.36068	1.69771	1.59884	1.39568	1.83158	1.37267	1.12237	1.67878
SBCGS	icogs	892	829	Asian	1.45939	1.31071	1.62493	1.42487	1.25915	1.61239	1.54847	1.3215	1.81441
SEBCS	icogs	1129	1027	Asian	1.54787	1.40021	1.7111	1.69298	1.50427	1.90537	1.37982	1.20512	1.57985
TWBCS	icogs	236	776	Asian	1.44343	1.22437	1.70168	1.43213	1.1915	1.72135	1.29808	1.04642	1.61027
LAABC	icogs	990	808	American	1.40894	1.2691	1.56419	1.41728	1.25887	1.59563	1.5911	1.29831	1.94993
ACP	oncoarray	642	448	Asian	1.32065	1.14655	1.52119	1.53552	1.29948	1.81443	1.04782	0.851009	1.29015
HERPACC	oncoarray	283	231	Asian	1.71087	1.37358	2.13098	1.68253	1.334	2.12212	1.95506	1.2769	2.9934
HKBCS	oncoarray	454	478	Asian	1.40713	1.2236	1.61819	1.54114	1.3098	1.81334	1.25224	1.02962	1.52301
KOHBRA	oncoarray	665	1292	Asian	1.6231	1.45701	1.80812	1.70264	1.50634	1.92453	1.45228	1.26829	1.66297
MYBRCA batch 1	oncoarray	1254	797	Asian	1.61112	1.45243	1.78714	1.74869	1.5479	1.97553	1.38664	1.19559	1.60821
MYBRCA batch 2	oncoarray	2205	2509	Asian	1.49308	1.39749	1.59522	1.58453	1.46903	1.70912	1.39757	1.27441	1.53263
NGOBCS	oncoarray	366	366	Asian	1.40034	1.19759	1.63742	1.5273	1.28732	1.81201	1.32546	1.02202	1.719
SBCGS	oncoarray	935	815	Asian	1.63615	1.46594	1.82612	1.67975	1.47984	1.90667	1.7031	1.46066	1.98577
SEBCS	oncoarray	1107	1102	Asian	1.5937	1.44771	1.75442	1.73513	1.54825	1.94457	1.42367	1.259	1.60988
SGBCC batch 1	oncoarray	704	711	Asian	1.58951	1.40943	1.7926	1.62371	1.42102	1.8553	1.53166	1.27736	1.8366
SGBCC batch 2	oncoarray	3343	2883	Asian	1.56404	1.47778	1.65534	1.68114	1.57685	1.79232	1.37897	1.25934	1.50997
TWBCS	oncoarray	256	514	Asian	1.5724	1.32415	1.86719	1.52382	1.26436	1.83652	1.47347	1.18118	1.83808
CBCS	oncoarray	170	253	American	1.18492	0.955748	1.46905	1.17649	0.937355	1.47663	1.38176	0.881833	2.16511
NC-BCFR	oncoarray	52	446	American	1.3813	1.01968	1.87117	1.58515	1.1391	2.20587	1.29384	0.864709	1.93594

## Sheet: Figure2
Percentile (%)	Overall breast cancer				ER-positive disease				ER-negative disease				European theoretical OR
	Case, N	Control, N	Estimated	Predicted	Case, N	Control, N	Estimated	Predicted	Case, N	Control, N	Estimated	Predicted	Overall	ER positive	ER negative
			OR (95% CI)	OR			OR (95% CI)	OR			OR (95% CI)	OR
<1	52	165	0.38(0.27-0.52)	0.33	22	165	0.25 (0.16-0.39)	0.29	22	165	0.57 (0.36-0.90)	0.38	0.28	0.25	0.38
1-5	271	660	0.48 (0.41-0.56)	0.45	146	660	0.40 (0.33-0.49)	0.41	101	660	0.62 (0.50-0.78)	0.51	0.4	0.37	0.5
5-10	379	824	0.54 (0.48-0.62)	0.54	208	824	0.46 (0.39-0.54)	0.51	147	824	0.71 (0.59-0.79)	0.6	0.5	0.47	0.59
10-20	962	1648	0.67 (0.61-0.74)	0.65	575	1648	0.64 (0.57-0.71)	0.61	283	1648	0.68 (0.59-0.90)	0.68	0.61	0.58	0.68
20-40	2376	3297	0.83 (0.77-0.90)	0.8	1447	3297	0.79 (0.73-0.86)	0.79	686	3297	0.80 (0.72-0.90)	0.83	0.78	0.76	0.82
40-60	2920	3296	1	1	1835	3296	1	1	869	3296	1	1	1	1	1
60-80	3519	3297	1.20 (1.12-1.29)	1.23	2302	3297	1.24 (1.15-1.34)	1.28	1061	3297	1.21 (1.09-1.35)	1.19	1.29	1.32	1.21
80-90	2223	1648	1.51 (1.39-1.64)	1.51	1449	1648	1.57 (1.43-1.73)	1.59	593	1648	1.32 (1.17-1.49)	1.44	1.64	1.72	1.46
90-95	1318	824	1.82 (1.65-2.02)	1.74	869	824	1.93 (1.72-2.16)	1.87	363	824	1.62 (1.39-1.87)	1.64	1.99	2.12	1.69
95-99	1325	660	2.22 (1.99-2.47)	2.15	871	660	2.28 (2.02-2.57)	2.43	374	660	2.06 (1.77-2.39)	1.94	2.49	2.7	2.01
>99	410	164	2.72 (2.24-3.29)	2.94	265	164	2.84 (2.30-3.49)	3.33	112	164	2.29 (1.77-2.97)	2.66	3.59	4.03	2.66

## Sheet: Figure 3
Association	Ethnicity	Control	Cases	OR	lower_OR	upper_OR	AUC	lower_95CI	upper_95CI					AUC
Overall breast cancer	Chinese	5156	5236	1.58	1.51	1.65	0.62	0.6	0.63
Overall breast cancer	Malay	1332	1084	1.48	1.36	1.62	0.6	0.58	0.6
Overall breast cancer	Indian	1018	580	1.48	1.33	1.65	0.61	0.59	0.64
ER positive	Chinese	5156	3627	1.61	1.54	5.42	0.63	0.61	0.64
ER positive	Malay	1332	715	1.57	1.43	5.58	0.62	0.6	0.65
ER positive	Indian	1018	374	1.55	1.38	5.7	0.63	0.6	0.67
ER negative	Chinese	5156	1365	1.48	1.38	1.59	0.6	0.58	0.61
ER negative	Malay	1332	336	1.3	1.14	1.49	0.57	0.53	0.6
ER negative	Indian	1018	184	1.38	1.16	1.64	0.59	0.54	0.63
